# Supplementary material for: Power-law scaling of calling dynamics in zebra finches
Source: Sci Rep. 2017 Aug 21;7:8397. doi: 10.1038/s41598-017-08389-w (PMC5566443; doi:10.1038/s41598-017-08389-w)
Supplement: Supplementary file 2 — Supplementary Table S1 [file 41598_2017_8389_MOESM2_ESM.xlsx]

## Sheet: Sheet1
ID	Period	Duration	Sex	Symbol	N	min τ	max τ	μτ	στ	τmin	α	ppl	μlogN	σlogN	plogN
a	16:07:50 –	36000	F	f-f	2245	0.04	1419.9	4.672	32.961	3.659	2.213	0.065	0.52	1.136	0.035
	02:07:50		M	m-m	281	0.095	542.888	6.666	34.2	1.493	2.052	0.605	0.757	1.19	0.248
			F	m-f	850	0	277.968	2.126	10.887	1.723	2.258	0.49	-0.437	1.355	0
			M	f-m	850	0.001	1478.21	5.809	62.185	1.778	2.212	0.029	0.064	1.323	0.357
b	6:36:52 –	36000	F	f-f	802	0.446	469.008	5.813	21.691	3.356	2.364	0.678	1.097	0.86	0.005
	16:36:52		M	m-m	2359	0.171	2328.94	5.299	48.871	3.583	2.362	0.922	0.838	0.985	0.009
			F	m-f	2100	0.08	2149.91	4.264	51.657	2.794	2.425	0.136	0.149	1.255	0.049
			M	f-m	2101	0.001	2004.36	2.786	44.039	1.925	2.292	0.042	-0.454	1.366	0
c	5:22:22 –	36000	F	f-f	2922	0.188	665.641	3.461	21.556	2.133	2.577	0.001	0.444	0.904	0.035
	15:22:22		M	m-m	266	0.116	677.151	19.452	60.759	4.001	1.839	0.703	1.57	1.475	0.428
			F	m-f	706	0	1041.95	7.94	53.472	1.685	1.967	0.531	0.227	1.535	0.304
			M	f-m	706	0	343.32	5.044	24.105	1.91	1.917	0.742	-0.191	1.616	0
d	5:12:03 –	64800	F	f-f	3837	0.131	752.951	5.717	34.696	2.611	2.101	0.001	0.158	1.449	0
	23:12:03		M	m-m	1218	0.148	2044.19	12.855	90.601	5.956	2.062	0.052	0.862	1.332	0
			F	m-f	543	0	1375.75	13.382	73.009	2.709	1.79	0.705	0.407	1.969	0.652
			M	f-m	543	0	996.175	9.89	58.395	3.992	1.953	0.373	0.241	1.913	0.258
e	6:11:22 –	57600	F	f-f	7197	0.04	71.679	1.479	2.091	3.518	3.123	0.678	0.012	0.852	0.086
	22:11:22		M	m-m	2690	0.116	2011.19	9.644	78.679	2.355	2.095	0.004	0.853	1.157	0
			F	m-f	3268	0	1254.53	1.589	22.757	2.101	2.629	0.104	-0.853	1.353	0
			M	f-m	3267	0	2599.92	2.594	46.49	1.569	2.416	0.2	-0.48	1.418	0
f	7:00:00 –	54000	F	f-f	17973	0.092	1489.67	2.438	14.34	1.862	2.438	0.018	0.196	0.943	0
	22:00:00		M	m-m	661	0.132	617.761	4.426	27.103	1.805	2.357	0.09	0.553	0.968	0.047
			F	m-f	1158	0.002	82.081	1.436	4.063	1.655	2.661	0.335	-0.601	1.369	0
			M	f-m	1159	0	61.633	1.543	4.624	1.379	2.47	0.053	-0.528	1.324	0.34
g	14:00:00 –	28800	F	f-f	6934	0.1	1501.07	1.824	19.187	3.401	2.204	0.796	-0.524	1.228	0
	22:00:00		M	m-m	1025	0.116	1139.86	3.926	40.33	2.289	2.032	0.05	-0.085	1.068	0.002
			F	m-f	2632	0	3762.01	3.277	77.195	0.965	2.918	0	-0.801	1.138	0.003
			M	f-m	2633	0	334.989	1.204	6.786	1.398	3.21	0.008	-0.372	1.055	0
h	18:00:00 –	14400	F	f-f	3170	0.088	188.988	2.386	7.705	1.512	2.399	0.01	0.249	0.87	0
	22:00:00		M	m-m	240	0.295	711.713	9.478	54.375	1.596	2.082	0.002	0.682	1.125	0.141
			F	m-f	738	0	348.623	2.485	15.884	1.018	2.301	0.003	-0.43	1.399	0.037
			M	f-m	737	0.001	263.481	2.231	12.541	1.13	2.218	0.27	-0.365	1.337	0.139
i	18:00:00 –	14400	F	f-f	631	0.06	183.721	5.372	14.232	5.371	2.322	0.702	0.741	1.34	0.036
	22:00:00		M	m-m	1210	0.096	526.701	4.519	18.022	3.024	2.637	0.196	0.898	0.871	0.154
			F	m-f	809	0.009	160.936	4.212	11.286	2.709	2.385	0.651	0.508	1.401	0.003
			M	f-m	809	0.012	61.388	2.526	4.531	3.088	2.621	0.644	0.103	1.349	0.324
j	18:00:00 –	14400	F	f-f	672	0.148	1420.12	8.494	82.209	0.722	1.953	0.341	-0.084	1.218	0
	22:00:00		M	m-m	2865	0.06	217.124	1.968	6.755	1.623	2.328	0.692	-0.066	1.047	0.036
			F	m-f	1143	0	177.57	1.364	7.384	0.58	2.104	0.472	-0.932	1.327	0.01
			M	f-m	1143	0	164.064	1.045	5.808	1.178	2.367	0.027	-1.021	1.242	0.002
k	18:30:00 –	14400	F	f-f	999	0.144	1810.59	5.733	77.237	1.061	2.202	0.034	-0.132	1.075	0.068
	22:30:00		M	m-m	2221	0.084	567.267	2.136	14.995	1.672	2.458	0.604	-0.07	0.969	0.008
			F	m-f	922	0.001	29.455	0.676	1.72	1.067	2.615	0.768	-1.094	1.122	0.115
			M	f-m	921	0.001	1114.61	1.847	36.721	1.057	2.676	0.909	-1.104	1.194	0.022
l	18:00:00 –	14400	F	f-f	2419	0.12	1281.39	4.332	40.805	1.568	1.908	0.701	-0.118	1.153	0
	22:00:00		M	m-m	1729	0.124	35.677	0.678	1.53	0.87	2.805	0.001	-0.848	0.802	0
			F	m-f	2059	0	45.056	0.613	2.001	0.599	2.666	0.109	-1.218	1.142	0.047
			M	f-m	2060	0	406.895	0.69	9.251	0.431	2.416	0.022	-1.541	1.151	0
m	18:00:00 –	14400	F	f-f	620	0.144	197.64	3.683	12.851	1.241	1.977	0.251	0.231	1.194	0.185
	22:00:00		M	m-m	1772	0.108	588.168	4.568	20.096	3.364	2.418	0.175	0.802	0.942	0.005
			F	m-f	1128	0	63.602	1.394	3.762	1.338	2.455	0.468	-0.514	1.251	0.079
			M	f-m	1129	0.003	231.218	2.118	10.9	1.837	2.571	0.006	-0.41	1.348	0.38
n	18:00:00 –	14400	F	f-f	378	0.152	14.935	1.243	1.546	1.221	3.019	0.158	-0.127	0.784	0.997
	22:00:00		M	m-m	1219	0.08	1866.34	8.342	66.927	2.63	2.178	0.502	0.948	1.112	0.006
			F	m-f	589	0	895.153	4.993	43.923	1.015	2.093	0.001	-0.551	1.537	0.464
			M	f-m	589	0	196.523	1.39	8.785	2.196	2.432	0.507	-0.84	1.321	0.027
o	18:00:00 –	14400	F	f-f	950	0.104	58.048	1.321	3.147	1.584	2.991	0.053	-0.257	0.947	0.045
	22:00:00		M	m-m	1786	0.112	563.51	3.67	17.992	2.796	2.159	0.137	0.328	1.128	0.007
			F	m-f	2129	0	25.633	0.59	0.977	1.3	3.469	0.397	-1.124	1.127	0.074
			M	f-m	2129	0	191.886	0.937	6.499	1.278	3.006	0.004	-1.022	1.222	0.002
p	06:30:00 –	41928	F	f-f	886	0.116	302.229	2.769	9.213	1.749	2.333	0.317	0.261	1.076	0
	18:08:48		M	m-m	9789	0.002	1410.78	5.868	51.089	1.235	1.811	0.199	-0.725	1.728	0
			F	m-f	1110	0.148	1528.12	4.913	52.619	7.746	2.352	0.91	0.193	1.203	0.002
			M	f-m	1111	0.001	255.992	1.879	10.211	1.926	2.251	0.682	-0.434	1.335	0.113
q	06:30:00 –	27526	F	f-f	869	0.176	1006.02	8.846	52.853	2.54	2.098	0.232	0.959	1.168	0.065
	14:08:45		M	m-m	807	0.001	268.193	4.551	21.041	2.485	1.911	0.751	-0.432	1.676	0.004
			F	m-f	364	0.104	1822.18	14.071	74.664	4.85	2.049	0.524	1.275	1.433	0.253
			M	f-m	363	0.013	1051.17	12.55	66.108	3.701	2.13	0.018	0.972	1.603	0.042
r	06:30:00 –	27526	F	f-f	607	0.1	2399.1	8.504	68.988	4.596	2.081	0.338	0.796	1.194	0.001
	14:08:45		M	m-m	1591	0.003	263.59	1.382	8.268	1.348	2.328	0.924	-0.858	1.291	0
			F	m-f	1207	0.132	649.364	6.483	38.247	1.541	2.23	0.218	0.618	1.075	0.021
			M	f-m	1207	0.002	632.288	5.079	30.831	1.117	2.131	0	-0.137	1.435	0.006
s	06:30:00 –	27526	F	f-f	3031	0.12	297.089	3.258	11.718	3.297	2.103	0.714	0.135	1.194	0
	14:08:45		M	m-m	2574	0	223.783	1.48	6.019	1.308	2.329	0.157	-0.59	1.28	0
			F	m-f	2776	0.16	395.226	2.607	9.63	1.795	2.634	0.464	0.444	0.78	0
			M	f-m	2777	0	144.675	1.804	4.954	2.135	2.569	0.125	-0.296	1.37	0.003
t	14:08:44 –	26480	F	f-f	655	0.112	1844.55	10.566	70.475	5.693	2.418	0.003	1.275	1.159	0.018
	21:30:03		M	m-m	1485	0	1529	8.716	85.862	2.763	2.194	0.307	0.026	1.632	0.54
			F	m-f	417	0.116	246.222	4.432	13.063	3.56	2.286	0.433	0.594	1.22	0.806
			M	f-m	417	0.004	398.183	6.411	24.593	4.858	2.22	0.617	0.537	1.568	0.971
u	06:30:00 –	27527	F	f-f	4049	0.14	1901.6	13.282	77.51	16.581	2	0.669	1.166	1.289	0.003
	14:08:47		M	m-m	1117	0.001	1177.69	3.487	45.971	1.768	2.44	0.029	-0.581	1.312	0
			F	m-f	1708	0.148	694.976	4.533	18.969	2.431	2.338	0.001	0.685	0.993	0
			M	f-m	1708	0	186.348	1.501	7.708	2.158	2.686	0.181	-0.573	1.207	0
v	06:30:00 –	27526	F	f-f	1493	0.132	1137.28	3.757	24.805	3.118	2.724	0.07	0.615	0.926	0.125
	14:08:45		M	m-m	2815	0	557.228	2.989	19.312	2.596	2.464	0.006	-0.349	1.509	0
			F	m-f	1797	0.148	184.079	3.386	8.652	3.269	2.428	0.222	0.486	1.096	0.671
			M	f-m	1797	0	340.96	2.44	11.299	3.495	2.498	0.077	-0.21	1.397	0.533
